# Supplementary material for: Prevalence and antibiotic susceptibility of Uropathogens from cases of urinary tract infections (UTI) in Shashemene referral hospital, Ethiopia
Source: BMC Infect Dis. 2018 Jan 10;18:30. doi: 10.1186/s12879-017-2911-x (PMC5763535; doi:10.1186/s12879-017-2911-x)
Supplement: Supplementary file 3 — Tables S1. Univariate and Multivariate logistic regression of risk factors pertinent to females for the prevalence of UTI. Univariate and multivariate logistic regression were used to correlate risk factors and prevalence of UTI. Except diaphragm use, the rest risk factors have significant association with prevalence of UTI in females. (XLSX 44 kb) [file 12879_2017_2911_MOESM3_ESM.xlsx]

## Sheet: Sheet1
Additional file 3: Table S1a. Univariate logistic regression of risk factors pertinent to females for the prevalence of UTI
Association between risk factors and UTI
Risk factors	The frequency (%) of occurrence of risk factors		The prevalence (%) of UTI		P-value	X2	COR (95% CI)
			Negative	Positive
Diaphragm/spermicide use	Yes	79(29.7)	7(31.8)	72(29.5)	0.844	0.039	1.104(0.412-2.959)
	No	187(70.3)	15(68.2)	172(70.5)			1
Frequent sex	Yes	141(53.0)	7(31.8)	134(54.9)	0.009*	6.872	0.273(0.103-0.720)
	No	125(47.0)	15(68.2)	110(45.1)			1
Keeping genital hygiene	Yes	136(51.1)	6(27.3)	130(53.3)	0.007*	7.346	0.244(0.088-0.677)
	No	130(48.9)	16(72.7)	114(46.7)			1
N.B *significant at p<0.05, Numbers in bracket indicates percentages, COR = Crude Odds Ratio, CI. = Confidence Interval and 1= Reference category
Additional file 3: Table S1b. Multivariate logistic regression of risk factors pertinent to females for the prevalence of UTI
Association between risk factors and UTI
Risk factors	The frequency (%) of occurrence of risk factors		The prevalence (%) of UTI		P-value	X2	AOR(95% CI)
			Negative	Positive
Diaphragm/spermicide use	Yes	79(29.7)	7(31.8)	72(29.5)	0.82	0.052	1.115(0.436-2.849)
	No	187(70.3)	15(68.2)	172(70.5)			1
Frequent sex	Yes	141(53.0)	7(31.8)	134(54.9)	0.044*	4.072	0.383(0.151-0.973)
	No	125(47.0)	15(68.2)	110(45.1)			1
Keeping genital hygiene	Yes	136(51.1)	6(27.3)	130(53.3)	0.025*	5.036	0.329(0.24-0.869)
	No	130(48.9)	16(72.7)	114(46.7)
N.B. *significant at p<0.05, Numbers in bracket indicates percentages, AOR = Adjusted Odds Ratio, CI. = Confidence Interval and 1= Reference category
