# Supplementary material for: Prevalence and antibiotic susceptibility of Uropathogens from cases of urinary tract infections (UTI) in Shashemene referral hospital, Ethiopia
Source: BMC Infect Dis. 2018 Jan 10;18:30. doi: 10.1186/s12879-017-2911-x (PMC5763535; doi:10.1186/s12879-017-2911-x)
Supplement: Supplementary file 4 — Table S2. The proportion of sensitive, intermediate and resistant bacterial isolates to eleven different antibiotics. The table indicates the sensitivity of isolates to various antibiotics used in the study. (XLSX 41 kb) [file 12879_2017_2911_MOESM4_ESM.xlsx]

## Sheet: Sheet1
			Additional file 4: Table S2. The proportion of sensitive, intermediate and resistant bacterial isolates to eleven different antibiotics
			Reactions of the isolates to the antimicrobial tests
	Bacterial isolates	No. of isolates	AML			Ceph			CRO			C			CIP			CN			NA			TSM			NTR			TTC			VA
			30 μg *			30 μg *			30 μg *			30 μg *			30 μg *			10 μg *			30 μg *			25 μg*			300 μg*			25 μg*			30 μg *
			S	I	R	S	I	R	S	I	R	S	I	R	S	I	R	S	I	R	S	I	R	S	I	R	S	I	R	S	I	R	S	I	R
	E. coli	6	0	0	6 (100)	0	0	6(100)	0	0	6	5	1	0	0	0	6	5(83.3)	1(16.6)	0	0	1(16.6)	5(83.3)	0	4(66.6)	2(33.3)	0	0	6	0	0	6(100)	0	0	6(100)
											-100	-83.3	-16.6				-100												-100
	S. epidermidis	3	0	0	3(100)	3(100)	0	0	0	0	3(100)	0	0	3(100)	3(100)	0	0	3(100)	0	0	3(100)	0	0	2(66.6)	1(33.3)	0	3	0	0	0	1(33.3)	2(66.6)	0	0	3(100)
																											-100
	R. terrigena	3	0	0	3(100)	0	0	3(100)	1(33.3)	2(66.6)	0	0	0	3(100)	2(66.6)	1(33.3)	0	3(100)	0	0	0	0	3(100)	3(100)	0	0	3(100)	0	0	0	0	3(100)		0	3(100)
																																	0
	S. intermidius	3	0	1(33.3)	2(66.6)	0	2(66.6)	1(33.3)	2(66.6)	1(33.3)	0	3(100)	0	0	3(100)	0	0	2(66.6)	0	1(33.3)	1(33.3)	2(66.3)	0	3(100)	0	0	0	0	3(100)	0	0	3(100)	3(100)	0	0
	L. Citreum	3	0	0	3(100)	0	0	3(100)	0	0	3(100)	2(66.6)	1(33.3)	0	2(66.6)	1(33.3)	0	3(100)	0	0	0	2(66.6)	1(33.3)	0	2(66.6)	1(33.3)	3(100)	0	0	2	1(33.3)	0	0	0	3(100)
	S. typhimurium	3	0	0	3(100)	0	0	3(100)	3(100)	0	0	0	3(100)	0	0	2(66.6)	1(33.3)	3(100)	0	0	0	0	3(100)	3(100)	0	0	0	0	3(100)	0	3(100)	0	0	0	3(100)
	D. nishinomiyaensis	3	0	0	3(100)	0	1(33.3)	2(66.6)	3(100)	0	0	3(100)	0	0	2(66.6)	1(33.3)	0	3(100)	0	0	0	0	3(100)	0	1(33.3)	2(66.6)	3(100)	0	0	3(100)	0	0	3(100)	0	0
	C. freundi	3	0	0	3(100)	0	3(100)	0	3(100)	0	0	3(100)	0	0	2(66.6)	1(33.3)	0	3(100)	0	0	3(100)	0	0	3(100)	0	0	3(100)	0	0	0	0	3(100)	0	0	3(100)
	L. mesenteroids	3	0	0	3(100)	0	0	3(100)	0	0	3(100)	2(66.6)	1(33.3)	0	3(100)	0	0	3(100)0	0	0	3(100)	0	0	0	2(66.6)	1(33.3)	3(100)	0	0	3(100)	0	0	0	0	3(100)
	Total	30	0	1(3.3)	29	3	6	21(70)	12(40)	3(10)	15(50)	18(60)	6	6(20)	17(56.6)	6(20)	7(23.3)	28	1(3.3)	1(3.3)	10	5(16.6)	15	14(46.6)	10	6	18	0	12(40)	6	5	17	6	0	24
					-96.6	-10	-20						-20					-93.3			-33.3		-50		-33.3	-20	-60			-20	-16.6	-56.6	-20		-80
	Ø AML=Amoxicillin, Ceph= Cephalexin, CRO= Ceftriaxone, C= Chloramphenicol, CIP= Ciprofloxacin, CN= Gentamycin, NA= Nalidixic Acid, TSM= TMP-SMX, NTR=Nitrofurantoin, TTC= tetracycline,VA= Vancomycine, S= Susceptible, I= Intermediate, R=Resistance.
	Ø Numbers in brackets indicate percentages
	Ø 1= Escherichia coli, 2=Staphylococcus epidermidis, 3=Raoultella terrigena, 4=Staphylococcus intermedius, 5=Leuconostoc citreum, 6=Salmonella. typhimurium, 7=Dermacoccus nishinomiyaensis, 8=Citerobacter freundii, 9=Leuconostoc mesenteroides
	Ø * = concentration of antibiotics
